# Supplementary material for: A Non-Hemadsorbing Live-Attenuated Virus Vaccine Candidate Protects Pigs against the Contemporary Pandemic Genotype II African Swine Fever Virus
Source: Viruses. 2024 Aug 19;16(8):1326. doi: 10.3390/v16081326 (PMC11359042; doi:10.3390/v16081326)
Supplement: Supplementary file 1 [file viruses-16-01326-s001.zip]

Archive with 1 entries (1 files):
- viruses-3105500-supplementary.pdf
